# Supplementary material for: Role of Methylation in Period2 (PER2) Transcription in the Context of the Presence or Absence of Light Signals: Natural and Chemical—Studies on the Pig Model
Source: Int J Mol Sci. 2021 Jul 21;22(15):7796. doi: 10.3390/ijms22157796 (PMC8346033; doi:10.3390/ijms22157796)
Supplement: Supplementary file 1 [file ijms-22-07796-s001.zip]

Archive with 1 entries (1 files):
- ijms-1246563-supplementary.pdf
